# Supplementary material for: The Atypical MAP Kinase MAPK15 Is Required for Lung Adenocarcinoma Metastasis via Its Interaction with NF-κB p50 Subunit and Transcriptional Regulation of Prostaglandin E2 Receptor EP3 Subtype
Source: Cancers (Basel). 2023 Feb 22;15(5):1398. doi: 10.3390/cancers15051398 (PMC10000388; doi:10.3390/cancers15051398)
Supplement: Supplementary file 1 [file cancers-15-01398-s001.zip]

Archive with 1 entries (1 files):
- cancers-2167681-supplementary.pdf
